# Supplementary material for: Did RNA editing in plant organellar genomes originate under natural selection or through genetic drift?
Source: Biol Direct. 2008 Oct 21;3:43. doi: 10.1186/1745-6150-3-43 (PMC2584032; doi:10.1186/1745-6150-3-43)
Supplement: Additional file 2 — Evolutionary analysis of total editing frequency across genes. Input trees used for chloroplast and mitochondrial gene specific dN and dS analyses (Figure 6) are presented. Chloroplast and mitochondrial genes used in gene specific dN and dS analyses are listed according to each analyzed taxon. Data include the dN/dS ratio, dN, dS, transition/tranversion ratio (Ti/Tv), alignment (matrix) length, and total editing frequency for each gene. Information is divided into mitochondrial and chloroplast data-sets. Soluble proteins are shown in italics. [file 1745-6150-3-43-S2.xls]

## Sheet: Feuil1
Input trees for site specific dN and dS analyses (Figure 6)
Mitochondrial tree
(Cv, Cg, (((Os, (Bv, At)), Pp), Mp));
Chloroplast tree
(cg, (((Af, (Acv, (Amt, ((Os, (At, Nt)), Cf)))), Pp), Mp), Cv);
Genes used in gene specific dN and dS analyses (Figure 6)
Soluble proteins are in italics.
Mitochondria						Total
					Matrix	Editing
Oryza sativa	dN/dS	dN	dS	TI/TV	Length	Freqency
atp1	0.07889	0.26222	3.32386	1.52448	1554	0.982318
atp6	0.12561	0.51284	4.08274	1.39983	1083	4.79042
atp9	0.02373	0.14032	5.9135	1.4611	255	10.8108
ccb3	0.2044	0.37874	1.85293	2.26387	633	14.5833
cob	0.07065	0.23025	3.25896	1.61345	1230	4.78589
cox1	0.03396	0.12761	3.75806	1.76171	1584	0.763359
cox2	0.0913	0.27809	3.04578	1.59652	786	7.30769
cox3	0.08888	0.31278	3.51905	1.87169	798	0.357143
nad1	0.05329	0.20892	3.92017	1.93622	987	7.07692
nad3	0.04551	0.17101	3.7575	2.27487	354	9.67742
nad4	0.08825	0.27934	3.16538	1.92217	1488	4.0404
nad4L	0.03393	0.17571	5.17819	1.38726	309	10
nad5	0.0708	0.30423	4.29685	1.54888	2028	1.64179
nad6	0.11455	0.38353	3.34828	1.68892	621	4.87805
nad7	0.03895	0.10597	2.72095	2.24689	1185	8.12183
nad9	0.12076	0.38299	3.17156	1.49017	591	6.31579
rpl5	0.25908	1.17125	4.52082	1.73833	591	0.531915
rps12	0.10314	0.36124	3.50253	2.01835	378	0
rps3	0.35494	1.54867	4.36315	1.50575	1842	1.11524
rps4	0.41513	1.2913	3.1106	1.67263	1131	4.26136
rps7	0.23911	0.79466	3.32344	1.41208	510	1.35135
Beta vulgaris
atp1	0.07889	0.26222	3.32386	1.52448	1554	0.592885
atp6	0.12561	0.51284	4.08274	1.39983	1083	4.81928
atp9	0.02373	0.14032	5.9135	1.4611	255	6.75676
ccb3	0.2044	0.37874	1.85293	2.26387	633	12.2807
cob	0.07065	0.23025	3.25896	1.61345	1230	3.30789
cox1	0.03396	0.12761	3.75806	1.76171	1584	0
cox2	0.0913	0.27809	3.04578	1.59652	786	3.46154
cox3	0.08888	0.31278	3.51905	1.87169	798	1.50943
nad1	0.05329	0.20892	3.92017	1.93622	987	6.15385
nad3	0.04551	0.17101	3.7575	2.27487	354	10.1695
nad4	0.08825	0.27934	3.16538	1.92217	1488	3.83838
nad4L	0.03393	0.17571	5.17819	1.38726	309	10
nad5	0.0708	0.30423	4.29685	1.54888	2028	2.53731
nad6	0.11455	0.38353	3.34828	1.68892	621	5.36585
nad7	0.03895	0.10597	2.72095	2.24689	1185	5.11509
nad9	0.12076	0.38299	3.17156	1.49017	591	2.60417
rpl5	0.25908	1.17125	4.52082	1.73833	591	2.68817
rps12	0.10314	0.36124	3.50253	2.01835	378	4.8
rps3	0.35494	1.54867	4.36315	1.50575	1842	1.08893
rps4	0.41513	1.2913	3.1106	1.67263	1131	3.49206
rps7	0.23911	0.79466	3.32344	1.41208	510	2.02703
A. thaliana
atp1	0.07889	0.26222	3.32386	1.52448	1554	0.328731
atp6	0.12561	0.51284	4.08274	1.39983	1083	0.131234
atp9	0.02373	0.14032	5.9135	1.4611	255	1.56863
ccb3	0.2044	0.37874	1.85293	2.26387	633	10.8949
cob	0.07065	0.23025	3.25896	1.61345	1230	0.593723
cox1	0.03396	0.12761	3.75806	1.76171	1584	0
cox2	0.0913	0.27809	3.04578	1.59652	786	1.92308
cox3	0.08888	0.31278	3.51905	1.87169	798	1.00629
nad1	0.05329	0.20892	3.92017	1.93622	987	2.46154
nad3	0.04551	0.17101	3.7575	2.27487	354	3.36134
nad4	0.08825	0.27934	3.16538	1.92217	1488	2.15488
nad4L	0.03393	0.17571	5.17819	1.38726	309	3
nad5	0.0708	0.30423	4.29685	1.54888	2028	1.34529
nad6	0.11455	0.38353	3.34828	1.68892	621	1.62602
nad7	0.03895	0.10597	2.72095	2.24689	1185	2.28426
nad9	0.12076	0.38299	3.17156	1.49017	591	1.22807
rpl5	0.25908	1.17125	4.52082	1.73833	591	1.8018
rps12	0.10314	0.36124	3.50253	2.01835	378	2.13333
rps3	0.35494	1.54867	4.36315	1.50575	1842	0.59952
rps4	0.41513	1.2913	3.1106	1.67263	1131	1.38122
rps7	0.23911	0.79466	3.32344	1.41208	510	0
Chloroplast
A. formosae
ACCD	0.0928325	0.72619	7.82258	2.85665	849	2.8754
ATPA	0.0388667	0.30551	7.86045	3.32315	1530	1.64366
ATPB	0.0359314	0.25417	7.07376	3.69008	1506	1.96477
ATPE	0.132811	1.05607	7.95165	2.64266	405	1.20773
ATPF	0.168754	1.16046	6.87663	2.78634	534	1.26812
ATPH	0.00375524	0.02768	7.37103	9.77034	243	6.99588
ATPI	0.0505938	0.39412	7.78988	3.38767	753	2.55376
CLPP	0.0983743	0.54762	5.5667	2.16367	591	2.28758
INFA	0.079928	0.79944	10.002	3.44361	198	1.28205
NDHA	0.101789	0.81092	7.96665	3.50683	1140	1.73042
NDHB	0.12921	1.01356	7.84427	2.73647	1566	1.33333
NDHC	0.0949491	0.7015	7.38817	2.4488	363	1.94444
NDHD	0.104634	0.90631	8.66171	2.63785	1533	2.08333
NDHE	0.0785885	0.73717	9.38012	3.26337	300	0
NDHF	0.139909	1.47461	10.5398	2.06528	2250	1.73042
NDHG	0.188596	1.67861	8.90057	3.04154	609	1.66667
NDHH	0.0552334	0.37686	6.82305	3.1207	1182	2.03562
NDHI	0.0825503	0.70155	8.49846	3.2057	549	1.0929
NDHJ	0.0822794	0.71441	8.68273	3.51735	516	1.18343
NDHK	0.132599	1.08177	8.15819	2.16189	918	0.539811
PETA	0.0720092	0.54973	7.63416	2.76701	975	0.931677
PETB	0.0103506	0.08211	7.93285	4.13813	645	3.41085
PETD	0.0138523	0.11133	8.03696	5.08553	480	4.58333
PETG	0.0177544	0.1483	8.35285	4.36373	111	4.5045
PSAA	0.0292615	0.17814	6.08786	3.74396	2250	0.444444
PSAB	0.0278694	0.17811	6.39087	2.9086	2202	0.953678
PSAC	0.0227453	0.15094	6.63609	3.08762	243	2.88066
PSAI	0.105676	0.72293	6.84098	2.96255	111	0
PSAJ	0.0550774	0.38729	7.03174	2.76489	126	0
PSBB	0.01884	0.16154	8.57432	4.09794	1524	2.55906
PSBC	0.0162804	0.13655	8.38738	4.26468	1419	0.563777
PSBD	0.00989422	0.05541	5.60024	3.426	1059	1.03872
PSBE	0.0261763	0.14017	5.35485	4.97859	249	0.803213
PSBF	0.0191318	0.09383	4.90439	4.78451	117	5.12821
PSBI	0.0156359	0.12551	8.02705	3.34787	108	0
PSBK	0.195504	1.03956	5.31734	2.56793	192	1.21212
PSBM	0.0253406	0.28352	11.1884	6.80465	102	0
PSBN	0.0478971	0.29563	6.17219	5.31455	135	0
PSBT	0.0560089	0.34029	6.07564	2.90475	120	0.833333
RBCL	0.029698	0.17449	5.87548	3.13976	1425	1.40351
RPL14	0.0587127	0.52554	8.95104	4.34812	372	0.546448
RPL16	0.057634	0.50516	8.76496	3.60128	402	1.22549
RPL2	0.0963787	0.7027	7.29103	2.80998	837	1.32371
RPL20	0.164153	1.23414	7.51823	2.76746	348	0.595238
RPL23	0.147459	1.31541	8.9205	2.57965	285	0.732601
RPL33	0.133844	1.20772	9.02336	3.77328	207	0.512821
RPL36	0.0335955	0.3374	10.043	17.3383	111	0.900901
RPOB	0.10261	0.89073	8.68073	3.13502	3261	1.30719
RPOC1	0.102836	0.89853	8.7375	3.12197	2079	1.56632
RPOC2	0.181111	1.73749	9.5935	2.5275	4890	1.03806
RPS11	0.0727489	0.61076	8.39545	4.23064	390	1.02564
RPS12	0.0481462	0.25591	5.31527	3.25086	348	0.542005
RPS14	0.144568	0.89367	6.18166	2.83804	309	1.33333
RPS19	0.100214	0.71463	7.13102	4.31652	282	0.362319
RPS2	0.114357	0.78754	6.88665	2.83835	705	2.69504
RPS3	0.108785	1.04308	9.58849	3.33299	651	0.917431
RPS4	0.129892	0.88063	6.7797	2.93039	591	1.32013
RPS7	0.0996793	0.6295	6.31525	4.09203	468	1.29032
RPS8	0.112186	1.02316	9.12021	3.62462	414	1.51515
A. capillus-veneris
ACCD	0.0928325	0.72619	7.82258	2.85665	849	1.72043
ATPA	0.0388667	0.30551	7.86045	3.32315	1530	0.788955
ATPB	0.0359314	0.25417	7.07376	3.69008	1506	0.608519
ATPE	0.132811	1.05607	7.95165	2.64266	405	0.757576
ATPF	0.168754	1.16046	6.87663	2.78634	534	0.181159
ATPH	0.00375524	0.02768	7.37103	9.77034	243	2.88066
ATPI	0.0505938	0.39412	7.78988	3.38767	753	1.47849
CLPP	0.0983743	0.54762	5.5667	2.16367	591	1
INFA	0.079928	0.79944	10.002	3.44361	198	1.25
NDHA	0.101789	0.81092	7.96665	3.50683	1140	0.98832
NDHB	0.12921	1.01356	7.84427	2.73647	1566	1.87416
NDHC	0.0949491	0.7015	7.38817	2.4488	363	1.38889
NDHD	0.104634	0.90631	8.66171	2.63785	1533	0.201207
NDHE	0.0785885	0.73717	9.38012	3.26337	300	0.333333
NDHF	0.139909	1.47461	10.5398	2.06528	2250	0.320073
NDHG	0.188596	1.67861	8.90057	3.04154	609	1.69205
NDHH	0.0552334	0.37686	6.82305	3.1207	1182	0.423012
NDHI	0.0825503	0.70155	8.49846	3.2057	549	0.399202
NDHJ	0.0822794	0.71441	8.68273	3.51735	516	0.392157
NDHK	0.132599	1.08177	8.15819	2.16189	918	0.4
PETA	0.0720092	0.54973	7.63416	2.76701	975	0.207684
PETB	0.0103506	0.08211	7.93285	4.13813	645	0.930233
PETD	0.0138523	0.11133	8.03696	5.08553	480	0.838574
PETG	0.0177544	0.1483	8.35285	4.36373	111	0.877193
PSAA	0.0292615	0.17814	6.08786	3.74396	2250	0.0444444
PSAB	0.0278694	0.17811	6.39087	2.9086	2202	0.0454133
PSAC	0.0227453	0.15094	6.63609	3.08762	243	0
PSAI	0.105676	0.72293	6.84098	2.96255	111	0
PSAJ	0.0550774	0.38729	7.03174	2.76489	126	0.793651
PSBB	0.01884	0.16154	8.57432	4.09794	1524	0.0656168
PSBC	0.0162804	0.13655	8.38738	4.26468	1419	0
PSBD	0.00989422	0.05541	5.60024	3.426	1059	0
PSBE	0.0261763	0.14017	5.35485	4.97859	249	1.60643
PSBF	0.0191318	0.09383	4.90439	4.78451	117	5.12821
PSBI	0.0156359	0.12551	8.02705	3.34787	108	0
PSBK	0.195504	1.03956	5.31734	2.56793	192	0
PSBM	0.0253406	0.28352	11.1884	6.80465	102	0.952381
PSBN	0.0478971	0.29563	6.17219	5.31455	135	0
PSBT	0.0560089	0.34029	6.07564	2.90475	120	0.980392
RBCL	0.029698	0.17449	5.87548	3.13976	1425	0
RPL14	0.0587127	0.52554	8.95104	4.34812	372	0.273224
RPL16	0.057634	0.50516	8.76496	3.60128	402	0
RPL2	0.0963787	0.7027	7.29103	2.80998	837	0.2442
RPL20	0.164153	1.23414	7.51823	2.76746	348	0.847458
RPL23	0.147459	1.31541	8.9205	2.57965	285	1.07527
RPL33	0.133844	1.20772	9.02336	3.77328	207	0.505051
RPL36	0.0335955	0.3374	10.043	17.3383	111	0.900901
RPOB	0.10261	0.89073	8.68073	3.13502	3261	0.591348
RPOC1	0.102836	0.89853	8.7375	3.12197	2079	0.477555
RPOC2	0.181111	1.73749	9.5935	2.5275	4890	0.234742
RPS11	0.0727489	0.61076	8.39545	4.23064	390	0
RPS12	0.0481462	0.25591	5.31527	3.25086	348	0
RPS14	0.144568	0.89367	6.18166	2.83804	309	0.333333
RPS19	0.100214	0.71463	7.13102	4.31652	282	0.362319
RPS2	0.114357	0.78754	6.88665	2.83835	705	1.2766
RPS3	0.108785	1.04308	9.58849	3.33299	651	0.768049
RPS4	0.129892	0.88063	6.7797	2.93039	591	0.507614
RPS7	0.0996793	0.6295	6.31525	4.09203	468	0.888889
RPS8	0.112186	1.02316	9.12021	3.62462	414	0.505051
