# Supplementary material for: Did RNA editing in plant organellar genomes originate under natural selection or through genetic drift?
Source: Biol Direct. 2008 Oct 21;3:43. doi: 10.1186/1745-6150-3-43 (PMC2584032; doi:10.1186/1745-6150-3-43)
Supplement: Additional file 3 — Taxonomic and genome information. The data provide a full description of taxon names for those abbreviated in Figure 7, along with associated GenBank numbers. Genomes used to construct input trees for gene specific dN and dS analyses (Figure 6, Additional file 2) are shown in bold. [file 1745-6150-3-43-S3.xls]

## Sheet: Feuil1
Taxon Abrev.	Genus	Species	Cp genome	Mt genome
Mv	Mesostigma	viride	NC_002186	NC_008240
Sp	Staurastrum	punctulatum	NC_008116	na
Zc	Zygnema	circumcarinatum	NC_008117	na
Cg	Chaetosphaeridium	globosum	NC_004115	NC_004118
Cv	Chara	vulgaris	DQ229107	AY267353
Mp	Marchantia	polymorpha	NC_001319	NC_001660
Pp	Physcomitrella	patens	AP005672	AB251495
Af	Anthoceros	formosae	AB086179	na
Su	Selaginella	uncinata	AB197035	na
Pn	Psilotum	nudum	NC_003386	na
Hl	Huperzia	lucidula	NC_006861	na
Acv	Adiantum	capillus-veneris	NC_004766	na
Pk	Pinus	koraiensis	NC_004677	na
Pt	Pinus	thunbergii	NC_001631	na
Amt	Amborella	trichopoda	AJ506156	na
Na	Nymphaea	alba	AJ627251	na
Cf	Calycanthus	floridus var. glaucus	NC_004993	na
Dg	Drimys	granadensis	NC_008456	na
Lt	Liriodendron	tulipifera	NC_008326	na
Pc	Piper	cenocladum	NC_008457	na
Ac	Acorus	calamus	NC_007407	na
Pa	Phalaenopsis	aphrodite subsp.formosana	NC_007499	na
Os	Oryza	sativa,	NC_008155	NC_007886
Sb	Sorghum	bicolor	na	NC_008360
Sh	Saccharum	hybrid	NC_005878	na
Ta	Triticum	aestivum	NC_002762	NC_007579
Zm	Zea	mays	NC_001666	NC_001400
Td	Tripsacum	dactyloides	na	NC_008362
Nd	Nandina	domestica	NC_008336	na
Lj	Lotus	japonicus	NC_002694	na
Mt	Medicago	truncatula	NC_003119	na
Gm	Glycine	max	NC_007942	na
Mi	Morus	indica	NC_008359	na
Pa	Populus	alba	NC_008235	na
Cs	Cucumis	sativus	NC_007144	na
Gh	Gossypium	hirsutum	NC_007944	na
At	Arabidopsis	thaliana	NC_000932	NC_001284
Bn	Brassica	napus	na	NC_004946
Cs	Citrus	sinensis	NC_008334	na
Cf	Coffea	arabica	NC_008535	na
Eg	Eucalyptus	globulus subsp. globulus	NC_008115	na
Oe	Oenothera	elata subsp.hookeri	NC_002693	na
Dc	Daucus	carota	NC_008325	na
Ls	Lactuca	sativa	NC_007578	na
Ab	Atropa	belladonna	NC_004561	na
Nt	Nicotiana	tabacum	NC_001879	NC_006581
St	Solanum	tuberosum	NC_008096	na
Le	Lycopersicon	esculentum	NC_007898	na
Pg	Panax	ginseng	NC_006290	na
Ha	Helianthus	annuus	NC_007977	na
Ev	Epifagus	virginiana	NC_001568	na
Po	Platanus	occidentalis	NC_008335	na
Vv	Vitis	vinifera	NC_007957	na
Bv	Beta	vulgaris subsp. vulgaris	na	NC_002511
Spo	Spinacia	oleracea	NC_002202	na
